# Supplementary material for: A Novel Quadruple Gene-Deleted BoHV-1-Vectored RVFV Subunit Vaccine Induces Humoral and Cell-Mediated Immune Response against Rift Valley Fever in Calves
Source: Viruses. 2023 Oct 30;15(11):2183. doi: 10.3390/v15112183 (PMC10674938; doi:10.3390/v15112183)
Supplement: Supplementary file 1 [file viruses-15-02183-s001.zip]

Archive with 1 entries (1 files):
- viruses-2667485-supplementary.pdf
